# Supplementary material for: Causal Association Between Tea Consumption and Kidney Function: A Mendelian Randomization Study
Source: Front Nutr. 2022 Mar 29;9:801591. doi: 10.3389/fnut.2022.801591 (PMC9002236; doi:10.3389/fnut.2022.801591)
Supplement: Supplementary file 2 [file Data_Sheet_1.CSV]

SNP	Chr	Position	EAF	A1	A2	BETA	SE	P	N
rs112476491	7	17204040	0.03	A	G	-0.1186	0.0194	8.88E-10	349376.00
rs12901092	15	75374145	0.39	A	C	-0.0654	0.0071	3.20E-20	349376.00
rs12916473	15	75321999	0.04	A	G	0.1233	0.0185	2.63E-11	349376.00
rs17645813	7	17419697	0.08	A	G	-0.1058	0.013	3.32E-16	349376.00
rs200062544	7	17260246	0.47	A	G	0.049	0.007	2.64E-12	349376.00
rs2315024	19	19423817	0.33	A	T	0.0434	0.0073	2.98E-09	349376.00
rs2465018	6	51241140	0.23	A	G	0.0635	0.0082	1.38E-14	349376.00
rs34606716	7	75820449	0.24	A	G	-0.0453	0.0082	2.70E-08	349376.00
rs73071153	7	17545964	0.03	A	G	-0.1312	0.0194	1.32E-11	349376.00
rs73075157	7	17566844	0.13	A	G	-0.0678	0.0103	5.42E-11	349376.00
rs9624470	22	24820268	0.58	A	G	0.0729	0.007	3.06E-25	349376.00
rs10741694	11	16286183	0.63	C	T	0.0404	0.0071	1.53E-08	349376.00
rs11022751	11	13307613	0.27	C	T	0.0497	0.0078	1.83E-10	349376.00
rs11487328	1	174601659	0.38	C	G	-0.0493	0.0071	5.16E-12	349376.00
rs28548701	15	74346021	0.8	C	T	-0.0502	0.0086	5.82E-09	349376.00
rs397074	15	74599997	0.31	C	G	-0.0521	0.0075	2.80E-12	349376.00
rs4410790	7	17284577	0.63	C	T	0.1215	0.0072	1.89E-64	349376.00
rs4817505	21	34343828	0.39	C	T	0.0411	0.0071	6.22E-09	349376.00
rs4887165	15	74889356	0.81	C	T	0.0539	0.0089	1.22E-09	349376.00
rs60223362	7	17459648	0.2	C	T	-0.0747	0.0086	5.35E-18	349376.00
rs6965666	7	17177312	0.28	C	T	-0.0503	0.0078	9.14E-11	349376.00
rs7174381	15	75613289	0.31	C	A	0.0522	0.0075	3.85E-12	349376.00
rs73169830	22	24885208	0.08	C	T	0.1027	0.0131	3.81E-15	349376.00
rs1030510	7	17100273	0.45	G	A	-0.0436	0.0069	3.60E-10	349376.00
rs11636222	15	75515312	0.23	G	T	-0.0557	0.0089	3.79E-10	349376.00
rs1481012	4	89039082	0.11	G	A	-0.0778	0.0109	9.41E-13	349376.00
rs1601409	12	17066769	0.46	G	A	0.0382	0.0069	3.67E-08	349376.00
rs1669433	12	11349732	0.84	G	A	0.0551	0.0093	3.33E-09	349376.00
rs199621380	1	150700614	0.41	G	T	0.0413	0.007	4.53E-09	349376.00
rs28676340	15	75449794	0.16	G	A	-0.0564	0.01	1.96E-08	349376.00
rs77821156	7	17331450	0.11	G	A	0.0643	0.0113	1.39E-08	349376.00
rs79413667	7	17399486	0.03	G	C	-0.1171	0.0201	6.03E-09	349376.00
rs12591786	15	60902512	0.16	T	C	-0.0609	0.0096	2.32E-10	349376.00
rs12600469	17	40834073	0.62	T	G	0.0406	0.0071	1.22E-08	349376.00
rs140775622	20	62962869	0.17	T	C	0.0707	0.0099	9.33E-13	349376.00
rs149375687	5	152034989	0.27	T	G	-0.0449	0.0078	7.26E-09	349376.00
rs2472297	15	75027880	0.27	T	C	0.1576	0.0078	3.82E-91	349376.00
rs34591452	15	74492585	0.24	T	G	0.0759	0.0081	5.48E-21	349376.00
rs3815455	7	75611756	0.29	T	C	0.0647	0.0076	1.74E-17	349376.00
rs6495129	15	75196717	0.2	T	G	-0.0582	0.0086	1.35E-11	349376.00
rs6697410	1	26756209	0.74	T	G	0.0436	0.0079	4.10E-08	349376.00
rs73424602	22	41461176	0.4	T	C	-0.0432	0.007	7.84E-10	349376.00
rs79217743	15	75117912	0.14	T	G	-0.0602	0.0102	3.34E-09	349376.00
rs79694830	7	17286087	0.06	T	C	0.0951	0.015	2.26E-10	349376.00
rs7999399	13	89233505	0.55	T	C	0.0379	0.0069	4.96E-08	349376.00
