# Supplementary material for: Causal Association Between Tea Consumption and Kidney Function: A Mendelian Randomization Study
Source: Front Nutr. 2022 Mar 29;9:801591. doi: 10.3389/fnut.2022.801591 (PMC9002236; doi:10.3389/fnut.2022.801591)
Supplement: Supplementary file 3 [file Data_Sheet_2.CSV]

	SNP	effect_allele.exposure	other_allele.exposure	effect_allele.outcome	other_allele.outcome	beta.exposure	beta.outcome	eaf.exposure	eaf.outcome	remove	palindromic	ambiguous	id.outcome	chr	pos	se.outcome	samplesize.outcome	pval.outcome	outcome	originalname.outcome	outcome.deprecated	mr_keep.outcome	data_source.outcome	se.exposure	pval.exposure	samplesize.exposure	exposure	mr_keep.exposure	pval_origin.exposure	id.exposure	data_source.exposure	action	mr_keep
1	rs1030510	G	A	G	A	-0.0436	-6e-04	0.45	0.509	FALSE	FALSE	FALSE	ieu-a-1105	7	17100273	0.00092	132845	0.47	Serum creatinine (eGFRcrea) || id:ieu-a-1105	Serum creatinine (eGFRcrea)	Serum creatinine (eGFRcrea) || ||	TRUE	igd	0.0069	3.6e-10	349376	exposure	TRUE	reported	Q7lunp	textfile	2	TRUE
2	rs1481012	G	A	G	A	-0.0778	7e-04	0.11	0.102	FALSE	FALSE	FALSE	ieu-a-1105	4	89039082	0.0014	132856	0.62	Serum creatinine (eGFRcrea) || id:ieu-a-1105	Serum creatinine (eGFRcrea)	Serum creatinine (eGFRcrea) || ||	TRUE	igd	0.0109	9.41e-13	349376	exposure	TRUE	reported	Q7lunp	textfile	2	TRUE
3	rs17645813	A	G	A	G	-0.1058	-0.0047	0.08	0.025	FALSE	FALSE	FALSE	ieu-a-1105	7	17419697	0.0021	133701	0.0280001	Serum creatinine (eGFRcrea) || id:ieu-a-1105	Serum creatinine (eGFRcrea)	Serum creatinine (eGFRcrea) || ||	TRUE	igd	0.013	3.32e-16	349376	exposure	TRUE	reported	Q7lunp	textfile	2	TRUE
4	rs2472297	T	C	T	C	0.1576	0.0031	0.27	0.248	FALSE	FALSE	FALSE	ieu-a-1105	15	75027880	0.0011	123267	0.00560003	Serum creatinine (eGFRcrea) || id:ieu-a-1105	Serum creatinine (eGFRcrea)	Serum creatinine (eGFRcrea) || ||	TRUE	igd	0.0078	3.82e-91	349376	exposure	TRUE	reported	Q7lunp	textfile	2	TRUE
5	rs4410790	C	T	C	T	0.1215	0.003	0.63	0.58	FALSE	FALSE	FALSE	ieu-a-1105	7	17284577	0.00092	132906	0.00129999	Serum creatinine (eGFRcrea) || id:ieu-a-1105	Serum creatinine (eGFRcrea)	Serum creatinine (eGFRcrea) || ||	TRUE	igd	0.0072	1.89e-64	349376	exposure	TRUE	reported	Q7lunp	textfile	2	TRUE
6	rs4817505	C	T	C	T	0.0411	8e-04	0.39	0.363	FALSE	FALSE	FALSE	ieu-a-1105	21	34343828	0.00092	133722	0.37	Serum creatinine (eGFRcrea) || id:ieu-a-1105	Serum creatinine (eGFRcrea)	Serum creatinine (eGFRcrea) || ||	TRUE	igd	0.0071	6.22e-09	349376	exposure	TRUE	reported	Q7lunp	textfile	2	TRUE
7	rs6697410	T	G	T	G	0.0436	0	0.74	0.712	FALSE	FALSE	FALSE	ieu-a-1105	1	26756209	0.001	133563	0.99	Serum creatinine (eGFRcrea) || id:ieu-a-1105	Serum creatinine (eGFRcrea)	Serum creatinine (eGFRcrea) || ||	TRUE	igd	0.0079	4.1e-08	349376	exposure	TRUE	reported	Q7lunp	textfile	2	TRUE
8	rs7999399	T	C	T	C	0.0379	-6e-04	0.55	0.532	FALSE	FALSE	FALSE	ieu-a-1105	13	89233505	0.00092	133793	0.48	Serum creatinine (eGFRcrea) || id:ieu-a-1105	Serum creatinine (eGFRcrea)	Serum creatinine (eGFRcrea) || ||	TRUE	igd	0.0069	4.96e-08	349376	exposure	TRUE	reported	Q7lunp	textfile	2	TRUE
