# Supplementary material for: Causal Association Between Tea Consumption and Kidney Function: A Mendelian Randomization Study
Source: Front Nutr. 2022 Mar 29;9:801591. doi: 10.3389/fnut.2022.801591 (PMC9002236; doi:10.3389/fnut.2022.801591)
Supplement: Supplementary file 5 [file Data_Sheet_4.CSV]

	SNP	effect_allele.exposure	other_allele.exposure	effect_allele.outcome	other_allele.outcome	beta.exposure	beta.outcome	eaf.exposure	eaf.outcome	remove	palindromic	ambiguous	id.outcome	chr	pos	se.outcome	samplesize.outcome	pval.outcome	outcome	originalname.outcome	outcome.deprecated	mr_keep.outcome	data_source.outcome	se.exposure	pval.exposure	samplesize.exposure	exposure	mr_keep.exposure	pval_origin.exposure	id.exposure	data_source.exposure	action	mr_keep
1	rs1030510	G	A	G	A	-0.0436	0.007	0.45	0.509	FALSE	FALSE	FALSE	ieu-a-1102	7	17100273	0.015	116364	0.649999	Chronic kidney disease || id:ieu-a-1102	Chronic kidney disease	Chronic kidney disease || ||	TRUE	igd	0.0069	3.6e-10	349376	exposure	TRUE	reported	Q7lunp	textfile	2	TRUE
2	rs1481012	G	A	G	A	-0.0778	0.018	0.11	0.102	FALSE	FALSE	FALSE	ieu-a-1102	4	89039082	0.024	117271	0.450001	Chronic kidney disease || id:ieu-a-1102	Chronic kidney disease	Chronic kidney disease || ||	TRUE	igd	0.0109	9.41e-13	349376	exposure	TRUE	reported	Q7lunp	textfile	2	TRUE
3	rs17645813	A	G	A	G	-0.1058	0.088	0.08	0.025	FALSE	FALSE	FALSE	ieu-a-1102	7	17419697	0.035	117052	0.012	Chronic kidney disease || id:ieu-a-1102	Chronic kidney disease	Chronic kidney disease || ||	TRUE	igd	0.013	3.32e-16	349376	exposure	TRUE	reported	Q7lunp	textfile	2	TRUE
4	rs2472297	T	C	T	C	0.1576	-0.03	0.27	0.248	FALSE	FALSE	FALSE	ieu-a-1102	15	75027880	0.019	113960	0.11	Chronic kidney disease || id:ieu-a-1102	Chronic kidney disease	Chronic kidney disease || ||	TRUE	igd	0.0078	3.82e-91	349376	exposure	TRUE	reported	Q7lunp	textfile	2	TRUE
5	rs4410790	C	T	C	T	0.1215	-0.024	0.63	0.58	FALSE	FALSE	FALSE	ieu-a-1102	7	17284577	0.016	117273	0.13	Chronic kidney disease || id:ieu-a-1102	Chronic kidney disease	Chronic kidney disease || ||	TRUE	igd	0.0072	1.89e-64	349376	exposure	TRUE	reported	Q7lunp	textfile	2	TRUE
6	rs4817505	C	T	C	T	0.0411	-0.032	0.39	0.363	FALSE	FALSE	FALSE	ieu-a-1102	21	34343828	0.016	118141	0.04	Chronic kidney disease || id:ieu-a-1102	Chronic kidney disease	Chronic kidney disease || ||	TRUE	igd	0.0071	6.22e-09	349376	exposure	TRUE	reported	Q7lunp	textfile	2	TRUE
7	rs6697410	T	G	T	G	0.0436	-0.0059	0.74	0.712	FALSE	FALSE	FALSE	ieu-a-1102	1	26756209	0.018	118140	0.74	Chronic kidney disease || id:ieu-a-1102	Chronic kidney disease	Chronic kidney disease || ||	TRUE	igd	0.0079	4.1e-08	349376	exposure	TRUE	reported	Q7lunp	textfile	2	TRUE
8	rs7999399	T	C	T	C	0.0379	0.022	0.55	0.532	FALSE	FALSE	FALSE	ieu-a-1102	13	89233505	0.015	118114	0.15	Chronic kidney disease || id:ieu-a-1102	Chronic kidney disease	Chronic kidney disease || ||	TRUE	igd	0.0069	4.96e-08	349376	exposure	TRUE	reported	Q7lunp	textfile	2	TRUE
